# Supplementary material for: A Matching Strategy To Guide Donor Selection for Ulcerative Colitis in Fecal Microbiota Transplantation: Meta-Analysis and Analytic Hierarchy Process
Source: Microbiol Spectr. 2022 Dec 6;11(1):e02159-21. doi: 10.1128/spectrum.02159-21 (PMC9927247; doi:10.1128/spectrum.02159-21)
Supplement: Supplemental file 2 — Table S1. Download spectrum.02159-21-s0002.xlsx, XLSX file, 0.01 MB [file spectrum.02159-21-s0002.xlsx]

## Sheet: Table S1
Supplementary Table1: Characteristics of the fecal 16S rRNA gene sequencing studies included in this meta-analysis
SRA	Study	Country	Health	UC	DNA extraction	Region	Seq platform
PRJEB7772	Noeman et al 2015	USA	50	64	Qiagen	--	HiSeq
PRJNA422193	SRA_2015	Spain	--		--	--	MiSeq
PRJNA313074	SRA_2016	USA	13	30	--	--	MiSeq
PRJEB20349	Paramsothy et al 2017	Austrilia	55	64	Mobio PowerViral Environmental RNA/DNA Isolation kit	v1-v3	Miseq
PRJNA368966	Bajer et al 2017	China	31	29	MasterPure™ kit	V3-V4	MiSeq
PRJEB11841	Kump et al 2017	Austrilia	--		--	V4	MiSeq
PRJEB18471	Halfvarson et al 2017	USA	9	60	MoBio Powersoil DNA kit	V4	HiSeq
PRJNA450340	Forbes et al 2018	Canada	23	20	ZR-96 Fecal DNA Kit	V4	MiSeq
PRJEB22028	Zhou et al 2018	China	73	51	Tiangen stool DNA kit	V4	MiSeq
PRJNA380944	Goyal et al 2018	USA	16	17	--	V4	MiSeq
PRJNA388210	Jacob et al 2018	USA	20	19	MO BIO PowerSoil DNA Isolation Kit	V4	Miseq
PRJNA438164	SRA_2018	USA	7	7	QIAamp DNA Stool Mini Kit	V4	Miseq
PRJNA475599	SRA_2018	USA	--		--	V4	NextSeq 500
PRJEB33851	SRA_2019	USA	34	25	--	--	NextSeq 500
PRJNA515212	SRA_2019	Denmark	4	7	MoBio soil DNA extraction kit	V3-V4	MiSeq
PRJNA391149	Alessandra et al 2019	Italy	41	31	QIAamp DNA Stool Mini Kit	V1-V3	454
PRJNA672846	SRA_2020	China	25	25	Qiagen Fast stool mini kit	V3-V4	MiniSeq
