# Supplementary material for: A Matching Strategy To Guide Donor Selection for Ulcerative Colitis in Fecal Microbiota Transplantation: Meta-Analysis and Analytic Hierarchy Process
Source: Microbiol Spectr. 2022 Dec 6;11(1):e02159-21. doi: 10.1128/spectrum.02159-21 (PMC9927247; doi:10.1128/spectrum.02159-21)
Supplement: Supplemental file 3 — Table S2. Download spectrum.02159-21-s0003.xlsx, XLSX file, 0.02 MB [file spectrum.02159-21-s0003.xlsx]

## Sheet: Table S2
Supplementary Table2: Information and remission of the FMT clinical trial for UC
Sample0	Time	Individual	Treatment_fmt	Response	Donor in FMT	Study
P1W0	W0	P1	Baseline	NR	Donor1	PRJNA438164
P1W4	W4	P1	FMT	NR		PRJNA438164
P2W0	W0	P2	Baseline	NR	Donor2	PRJNA438164
P2W4	W4	P2	FMT	NR		PRJNA438164
P3W0	W0	P3	Baseline	NR	Donor3	PRJNA438164
P3W4	W4	P3	FMT	NR		PRJNA438164
P4W0	W0	P4	Baseline	R	Donor4	PRJNA438164
P4W4	W4	P4	FMT	R		PRJNA438164
P5W0	W0	P5	Baseline	R	Donor5	PRJNA438164
P5W4	W4	P5	FMT	R		PRJNA438164
P6W0	W0	P6	Baseline	R	Donor6	PRJNA438164
P6W4	W4	P6	FMT	R		PRJNA438164
P7W0	W0	P7	Baseline	R	Donor7	PRJNA438164
P7W4	W4	P7	FMT	R		PRJNA438164
P1Mo0	Mo0	P1	Baseline	R	Donor1	PRJEB33851
P1Mo1	Mo1	P1	FMT	R		PRJEB33851
P2Mo0	Mo0	P2	Baseline	NR	Donor2	PRJEB33851
P2Mo1	Mo1	P2	FMT	NR		PRJEB33851
P3Mo0	Mo0	P3	Baseline	R	Donor3	PRJEB33851
P3Mo1	Mo1	P3	FMT	R		PRJEB33851
P4Mo0	Mo0	P4	Baseline	R	Donor4	PRJEB33851
P4Mo1	Mo1	P4	FMT	R		PRJEB33851
P5Mo0	Mo0	P5	Baseline	R	Donor5	PRJEB33851
P5Mo1	Mo1	P5	FMT	R		PRJEB33851
P6Mo0	Mo0	P6	Baseline	NR	Donor6	PRJEB33851
P6Mo1	Mo1	P6	FMT	NR		PRJEB33851
P7Mo0	Mo0	P7	Baseline	NR	Donor7	PRJEB33851
P7Mo1	Mo1	P7	FMT	NR		PRJEB33851
P8Mo0	Mo0	P8	Baseline	NR	Donor8	PRJEB33851
P8Mo1	Mo1	P8	FMT	NR		PRJEB33851
P9Mo0	Mo0	P9	Baseline	NR	Donor9	PRJEB33851
P9Mo2	Mo2	P9	FMT	NR		PRJEB33851
P10Mo0	Mo0	P10	Baseline	NR	Donor10	PRJEB33851
P10Mo1	Mo1	P10	FMT	NR		PRJEB33851
P11Mo0	Mo0	P11	Baseline	NR	Donor11	PRJEB33851
P11Mo2	Mo2	P11	FMT	NR		PRJEB33851
P12Mo0	Mo0	P12	Baseline	NR	Donor12	PRJEB33851
P12Mo2	Mo2	P12	FMT	NR		PRJEB33851
P13Mo0	Mo0	P13	Baseline	R	Donor13	PRJEB33851
P13Mo1	Mo1	P13	FMT	R		PRJEB33851
P14Mo0	Mo0	P14	Baseline	R	Donor14	PRJEB33851
P14Mo1	Mo1	P14	FMT	R		PRJEB33851
P15Mo0	Mo0	P15	Baseline	NR	Donor15	PRJEB33851
P15Mo2	Mo2	P15	FMT	NR		PRJEB33851
