# Supplementary material for: A Matching Strategy To Guide Donor Selection for Ulcerative Colitis in Fecal Microbiota Transplantation: Meta-Analysis and Analytic Hierarchy Process
Source: Microbiol Spectr. 2022 Dec 6;11(1):e02159-21. doi: 10.1128/spectrum.02159-21 (PMC9927247; doi:10.1128/spectrum.02159-21)
Supplement: Supplemental file 4 — Table S3. Download spectrum.02159-21-s0004.xlsx, XLSX file, 0.01 MB [file spectrum.02159-21-s0004.xlsx]

## Sheet: Table S3
Supplementary Table3a: The Wilcoxon test results of the alpha diversity metrics
study	measures	HC_median	UC_median	pvalue
PRJNA368966	Observe	744	636	0.00203908
PRJNA368966	Shannon	5.2062	4.9946	0.0051
PRJNA368966	J	0.792	0.7713	0.0202
PRJNA450340	Observe	249	208.5	0.0101924
PRJNA450340	Shannon	3.4572	3.16	0.0057
PRJNA450340	J	0.6339	0.5934	0.0099
PRJEB18471	Observe	384	280	0.0513444
PRJEB18471	Shannon	3.9745	3.331	0.1239
PRJEB18471	J	0.6704	0.5939	0.1392
PRJEB7772	Observe	287	177.5	3.2353e-09
PRJEB7772	Shannon	3.8628	3.243	0
PRJEB7772	J	0.6906	0.6312	0
PRJEB20349	Observe	331	259	8.7993e-10
PRJEB20349	Shannon	4.4077	4.0065	0
PRJEB20349	J	0.7571	0.7242	0.0014
PRJEB33851	Observe	600.5	395	3.3855e-07
PRJEB33851	Shannon	4.2867	3.8424	0
PRJEB33851	J	0.669	0.6296	0
PRJNA313074	Observe	453	367	0.0321749
PRJNA313074	Shannon	4.0553	3.6284	0.0988
PRJNA313074	J	0.6631	0.6153	0.1842
PRJEB22028	Observe	231	190.5	1.6046e-06
PRJEB22028	Shannon	3.8492	3.0631	0
PRJEB22028	J	0.7066	0.5876	0
PRJNA672846	Observe	549	479	0.00200109
PRJNA672846	Shannon	3.8016	3.321	0.02
PRJNA672846	J	0.602	0.5456	0.0389
Supplementary Table3b: The PERMANOVA results of the Bray-Curtis distances between UC and HC.
Study		Fstat	R2	Pvalue
PRJNA368966		2.38399	0.039481	0.0008
PRJNA450340		2.23408	0.051674	0.001
PRJEB18471		1.77631	0.028754	0.0153
PRJEB7772		5.09564	0.043517	0.0001
PRJEB20349		6.4667	0.052376	0.0001
PRJEB33851		3.94929	0.064796	0.0001
PRJNA313074		1.38465	0.032669	0.0828
PRJEB22028		7.20661	0.064804	0.0001
PRJNA672846		2.95524	0.057997	0.0001
