# Supplementary material for: A Matching Strategy To Guide Donor Selection for Ulcerative Colitis in Fecal Microbiota Transplantation: Meta-Analysis and Analytic Hierarchy Process
Source: Microbiol Spectr. 2022 Dec 6;11(1):e02159-21. doi: 10.1128/spectrum.02159-21 (PMC9927247; doi:10.1128/spectrum.02159-21)
Supplement: Supplemental file 5 — Table S4. Download spectrum.02159-21-s0005.xlsx, XLSX file, 0.02 MB [file spectrum.02159-21-s0005.xlsx]

## Sheet: Table S4
Supplementary Table4: Odd ration, heterogeneity, and p-value of the 94 common pathway selected for the random-effect model for UC based on all samples.
Pathway	description	Odd ratio	ci_lb	ci_ub	pvalue	I2	H2	QEp
PWY-7374	1,4-dihydroxy-6-naphthoate biosynthesis I	3.82865	2.34826	6.24231	7.34e-08	47.1306	1.89145	0.0548592
PWY-5741	ethylmalonyl-CoA pathway	3.37951	1.72474	6.62193	0.00038789	47.5357	1.90606	0.0589767
PWY-7371	1,4-dihydroxy-6-naphthoate biosynthesis II	3.34718	2.05819	5.44342	1.12e-06	47.7967	1.91559	0.0580473
PWY-6263	superpathway of menaquinol-8 biosynthesis II	3.21224	1.90883	5.40565	1.11e-05	54.5444	2.19995	0.0265372
PWY-6728	methylaspartate cycle	2.97847	1.38891	6.38722	0.00504766	51.1469	2.04695	0.0396714
PWY-6641	superpathway of sulfolactate degradation	2.73567	1.67014	4.48102	6.41e-05	35.174	1.54259	0.144653
PWY-6507	4-deoxy-L-threo-hex-4-enopyranuronate degradation	2.54391	1.38894	4.6593	0.00249433	66.1162	2.95126	0.00236264
HISTSYN-PWY	L-histidine biosynthesis	2.52605	1.49362	4.2721	0.000547273	57.0616	2.32892	0.016414
PWY-7090	UDP-2,3-diacetamido-2,3-dideoxy-&alpha;-D-mannuronate biosynthesis	2.35705	1.43696	3.86627	0.000684421	52.1081	2.08804	0.0339364
GLUTORN-PWY	L-ornithine biosynthesis	2.34141	1.68732	3.24906	3.59e-07	0	1	0.762568
PWY-7456	mannan degradation	2.13522	1.51457	3.01021	1.5e-05	7.46327	1.08065	0.283256
PWY-6478	GDP-D-glycero-&alpha;-D-manno-heptose biosynthesis	2.08273	1.12846	3.84398	0.018952	68.5599	3.18065	0.000255195
THRESYN-PWY	superpathway of L-threonine biosynthesis	1.99813	1.4079	2.83579	0.000106593	11.6243	1.13153	0.518735
PWY-6572	chondroitin sulfate degradation I (bacterial)	1.99607	1.2479	3.1928	0.0039259	47.3209	1.89829	0.0487587
PWY-7242	D-fructuronate degradation	1.99071	1.29507	3.06002	0.00169698	37.5785	1.60201	0.0952604
ARGSYN-PWY	L-arginine biosynthesis I (via L-ornithine)	1.98401	1.43338	2.74615	3.62e-05	0	1	0.545415
PWY-5101	L-isoleucine biosynthesis II	1.95122	1.18737	3.20649	0.00834935	53.4225	2.14696	0.0274089
PWY-7400	L-arginine biosynthesis IV (archaebacteria)	1.93022	1.39452	2.67172	7.34e-05	0.00199655	1.00002	0.408479
ILEUSYN-PWY	L-isoleucine biosynthesis I (from threonine)	1.92189	1.14924	3.21399	0.0127682	56.4903	2.29834	0.0169493
VALSYN-PWY	L-valine biosynthesis	1.92189	1.14924	3.21399	0.0127682	56.4903	2.29834	0.0169493
PWY-5676	acetyl-CoA fermentation to butanoate II	1.86831	1.13808	3.06709	0.0134599	52.567	2.10824	0.0295531
PWY-7208	superpathway of pyrimidine nucleobases salvage	1.86446	1.13662	3.05838	0.0136207	53.473	2.14929	0.023773
PWY-5121	superpathway of geranylgeranyl diphosphate biosynthesis II (via MEP)	1.83928	1.20133	2.81603	0.00504772	38.0085	1.61312	0.127167
PWY-5104	L-isoleucine biosynthesis IV	1.83208	1.19226	2.81523	0.00574001	38.9939	1.63918	0.122555
PWY-5103	L-isoleucine biosynthesis III	1.81482	1.06081	3.10478	0.0295974	59.8803	2.49254	0.0104998
PWY-5005	biotin biosynthesis II	1.81481	1.27736	2.57838	0.000880429	11.4386	1.12916	0.353238
GALACTUROCAT-PWY	D-galacturonate degradation I	1.80749	1.27499	2.56239	0.000886399	10.9453	1.12291	0.328426
GLYCOCAT-PWY	glycogen degradation I (bacterial)	1.80329	1.11954	2.90462	0.0153402	49.7477	1.98996	0.0469688
PWY-3001	superpathway of L-isoleucine biosynthesis I	1.79251	1.11506	2.88152	0.0159681	49.6711	1.98693	0.0456718
PWY-7219	adenosine ribonucleotides de novo biosynthesis	1.7624	1.12331	2.76509	0.0136647	44.5083	1.80207	0.0827176
NONMEVIPP-PWY	methylerythritol phosphate pathway I	1.7603	1.0841	2.85829	0.0222281	51.3565	2.05577	0.0357116
PWY-7560	methylerythritol phosphate pathway II	1.7603	1.0841	2.85829	0.0222281	51.3565	2.05577	0.0357116
BRANCHED-CHAIN-AA-SYN-PWY	superpathway of branched amino acid biosynthesis	1.76006	1.0011	3.0944	0.0495563	63.6385	2.75016	0.00449015
PWY-6269	adenosylcobalamin salvage from cobinamide II	1.7426	1.10211	2.75531	0.0175057	45.83	1.84604	0.0647938
ARGSYNBSUB-PWY	L-arginine biosynthesis II (acetyl cycle)	1.73351	1.25504	2.3944	0.000842435	0	1	0.668908
PANTOSYN-PWY	pantothenate and coenzyme A biosynthesis I	1.73339	1.1008	2.7295	0.017571	44.5739	1.8042	0.0615885
PWY-5659	GDP-mannose biosynthesis	1.7207	1.03151	2.87037	0.0376377	56.4879	2.29821	0.0160367
TRNA-CHARGING-PWY	tRNA charging	1.71986	1.03765	2.85058	0.0354373	55.5135	2.24787	0.0177853
PWY-5509	adenosylcobalamin biosynthesis from cobyrinate a,c-diamide I	1.70942	1.09537	2.6677	0.0182208	42.8262	1.74905	0.0814532
1CMET2-PWY	N10-formyl-tetrahydrofolate biosynthesis	1.69861	1.1422	2.52606	0.00888052	29.804	1.42458	0.221015
OANTIGEN-PWY	O-antigen building blocks biosynthesis (E. coli)	1.69341	1.22615	2.33873	0.00138568	0	1	0.690388
PWY-7111	pyruvate fermentation to isobutanol (engineered)	1.68241	1.12454	2.51703	0.0113726	31.5927	1.46183	0.179508
PWY-2942	L-lysine biosynthesis III	1.67388	1.02944	2.72176	0.0378079	52.0782	2.08673	0.0333508
ASPASN-PWY	superpathway of L-aspartate and L-asparagine biosynthesis	1.66909	1.13056	2.46413	0.00995582	26.8879	1.36776	0.204515
PWY-6609	adenine and adenosine salvage III	1.65884	1.13003	2.43511	0.00976316	25.6667	1.34529	0.3214
NONOXIPENT-PWY	pentose phosphate pathway (non-oxidative branch)	1.65678	1.15839	2.36958	0.00568692	15.1307	1.17828	0.261893
PWY-6385	peptidoglycan biosynthesis III (mycobacteria)	1.61123	1.02898	2.52295	0.0370841	44.3485	1.7969	0.0822023
RIBOSYN2-PWY	flavin biosynthesis I (bacteria and plants)	1.6068	1.02007	2.53099	0.0407864	45.0676	1.82042	0.0669103
COBALSYN-PWY	adenosylcobalamin salvage from cobinamide I	1.60139	1.04074	2.46406	0.0322271	39.5944	1.65548	0.106174
PWY-6386	UDP-N-acetylmuramoyl-pentapeptide biosynthesis II (lysine-containing)	1.56927	1.01007	2.43804	0.0450105	42.5596	1.74094	0.0997217
PWY-6588	pyruvate fermentation to acetone	1.56336	1.03505	2.36134	0.0336962	34.5743	1.52845	0.172592
PWY-6897	thiamin salvage II	1.55199	1.12321	2.14446	0.00771568	0.00172714	1.00002	0.648301
PWY-6749	CMP-legionaminate biosynthesis I	1.55114	1.0999	2.18749	0.0123198	9.29474	1.10247	0.255843
PWY-6126	superpathway of adenosine nucleotides de novo biosynthesis II	1.5492	1.00981	2.37669	0.0449972	39.3612	1.64911	0.13465
PWY4FS-7	phosphatidylglycerol biosynthesis I (plastidic)	1.5397	1.04427	2.27018	0.0293587	27.2681	1.37491	0.233258
PWY4FS-8	phosphatidylglycerol biosynthesis II (non-plastidic)	1.5397	1.04427	2.27018	0.0293587	27.2681	1.37491	0.233258
TRPSYN-PWY	L-tryptophan biosynthesis	1.53347	1.05276	2.23369	0.0258886	22.2678	1.28647	0.166801
GALACT-GLUCUROCAT-PWY	superpathway of hexuronide and hexuronate degradation	1.51895	1.10083	2.0959	0.0109351	0	1	0.551967
PWY-6151	S-adenosyl-L-methionine cycle I	1.40797	1.02011	1.94331	0.0374281	0.00179898	1.00002	0.289046
PWY-7377	cob(II)yrinate a,c-diamide biosynthesis I (early cobalt insertion)	0.672651	0.455297	0.993766	0.0464404	27.691	1.38295	0.209749
PWY-6071	superpathway of phenylethylamine degradation	0.626656	0.394581	0.995229	0.0476778	29.9509	1.42757	0.165673
PWY-1861	formaldehyde assimilation II (RuMP Cycle)	0.599046	0.392131	0.915146	0.0177831	37.3027	1.59497	0.105257
RUMP-PWY	formaldehyde oxidation I	0.569924	0.376162	0.863495	0.0079943	34.7486	1.53253	0.139722
3-HYDROXYPHENYLACETATE-DEGRADATION-PWY	4-hydroxyphenylacetate degradation	0.564316	0.349244	0.911835	0.0194415	35.5618	1.55187	0.137626
GLYCOL-GLYOXDEG-PWY	superpathway of glycol metabolism and degradation	0.560074	0.350827	0.894124	0.0151461	47.106	1.89057	0.0457795
PWY-6891	thiazole biosynthesis II (Bacillus)	0.529524	0.298171	0.940387	0.0300279	64.6272	2.82703	0.00363332
PWY-5265	peptidoglycan biosynthesis II (staphylococci)	0.528479	0.348147	0.80222	0.00274618	34.9882	1.53818	0.15735
ALL-CHORISMATE-PWY	superpathway of chorismate metabolism	0.525101	0.303642	0.908082	0.0211676	61.0488	2.56732	0.0104474
PWY-7013	L-1,2-propanediol degradation	0.524072	0.306624	0.895727	0.0181458	59.5944	2.4749	0.00909158
ORNDEG-PWY	superpathway of ornithine degradation	0.514055	0.28719	0.920131	0.0250784	60.9023	2.55769	0.00971552
PWY0-1338	polymyxin resistance	0.503223	0.291636	0.86832	0.0136155	60.6013	2.53815	0.00986673
NAD-BIOSYNTHESIS-II	NAD salvage pathway II	0.501576	0.278101	0.90463	0.0218449	66.0292	2.9437	0.004267
THREOCAT-PWY	superpathway of L-threonine metabolism	0.472701	0.333049	0.670911	2.74e-05	0	1	0.586582
LPSSYN-PWY	superpathway of lipopolysaccharide biosynthesis	0.463956	0.25788	0.834708	0.0103796	44.3056	1.79551	0.0992841
TCA-GLYOX-BYPASS	superpathway of glyoxylate bypass and TCA	0.450169	0.263911	0.767881	0.00339665	58.4631	2.4075	0.0146214
HEMESYN2-PWY	heme biosynthesis II (anaerobic)	0.449477	0.202492	0.99772	0.0493478	80.3458	5.08796	2.54e-07
P105-PWY	TCA cycle IV (2-oxoglutarate decarboxylase)	0.442454	0.293473	0.667063	9.91e-05	31.8558	1.46748	0.165936
GLYCOLYSIS-TCA-GLYOX-BYPASS	superpathway of glycolysis, pyruvate dehydrogenase, TCA, and glyoxylate bypass	0.440292	0.261166	0.742275	0.00208116	56.5313	2.30051	0.0206114
ORNARGDEG-PWY	superpathway of L-arginine and L-ornithine degradation	0.434762	0.261602	0.722541	0.00130961	48.79	1.95275	0.0513267
ARGDEG-PWY	superpathway of L-arginine, putrescine, and 4-aminobutanoate degradation	0.434762	0.261602	0.722541	0.00130961	48.79	1.95275	0.0513267
PWY-7003	glycerol degradation to butanol	0.40182	0.288484	0.559682	6.93e-08	0.00189377	1.00002	0.172681
ENTBACSYN-PWY	enterobactin biosynthesis	0.398238	0.245985	0.644728	0.000179963	48.6472	1.94732	0.048501
ECASYN-PWY	enterobacterial common antigen biosynthesis	0.392751	0.260457	0.592242	8.21e-06	30.878	1.44672	0.180752
PWY0-41	allantoin degradation IV (anaerobic)	0.391929	0.268414	0.572281	1.24e-06	20.5478	1.25862	0.306873
AST-PWY	L-arginine degradation II (AST pathway)	0.388108	0.246915	0.610039	4.1e-05	41.9811	1.72358	0.0828235
PWY-922	mevalonate pathway I	0.383667	0.181523	0.810915	0.0121119	77.7264	4.48961	8.61e-05
PWY-5910	superpathway of geranylgeranyldiphosphate biosynthesis I (via mevalonate)	0.383667	0.181523	0.810915	0.0121119	77.7264	4.48961	8.61e-05
GOLPDLCAT-PWY	superpathway of glycerol degradation to 1,3-propanediol	0.378778	0.238133	0.602488	4.14e-05	44.5493	1.8034	0.0584429
PPGPPMET-PWY	ppGpp biosynthesis	0.353377	0.253341	0.492915	9e-10	0	1	0.494182
GALACTARDEG-PWY	D-galactarate degradation I	0.352532	0.252942	0.491331	7.48e-10	0	1	0.604496
GLUCARGALACTSUPER-PWY	superpathway of D-glucarate and D-galactarate degradation	0.352532	0.252942	0.491331	7.48e-10	0	1	0.604496
METHGLYUT-PWY	superpathway of methylglyoxal degradation	0.346223	0.198296	0.604501	0.00019138	56.8465	2.31731	0.0178562
KDO-NAGLIPASYN-PWY	superpathway of (Kdo)2-lipid A biosynthesis	0.342675	0.213783	0.549277	8.63e-06	45.4396	1.83283	0.0729615
PWY-6470	peptidoglycan biosynthesis V (&beta;-lactam resistance)	0.325599	0.177968	0.595696	0.000271828	65.4438	2.89384	0.00296748
