# Supplementary material for: A Matching Strategy To Guide Donor Selection for Ulcerative Colitis in Fecal Microbiota Transplantation: Meta-Analysis and Analytic Hierarchy Process
Source: Microbiol Spectr. 2022 Dec 6;11(1):e02159-21. doi: 10.1128/spectrum.02159-21 (PMC9927247; doi:10.1128/spectrum.02159-21)
Supplement: Supplemental file 6 — Table S5. Download spectrum.02159-21-s0006.xlsx, XLSX file, 0.02 MB [file spectrum.02159-21-s0006.xlsx]

## Sheet: Sheet2 (2)
Supplementary Table5: Weights of the six bacterial indicators used in AHP for the donor-recipient-matching model.
	bray-curtis distance	alpha-diversity	beneficial taxa	harmful taxa	beneficial pathways	harmful pathways	weight
bray-curtis distance	1	0.2	0.25	1	0.5	0.333333	0.0652227
alpha-diversity	5	1	1	5	0.5	6	0.280623
beneficial taxa	4	1	1	7	1	1	0.244339
harmful taxa	1	0.2	0.142857	1	0.333333	0.333333	0.0534057
beneficial pathways	2	1	1	3	1	4	0.229646
harmful pathways	3	0.166667	1	3	0.25	1	0.126764
